# Supplementary material for: Artificial intelligence orchestration for text-based ultrasonic simulation via self-review by multi-large language model agents
Source: Sci Rep. 2025 Apr 11;15:12474. doi: 10.1038/s41598-025-97498-y (PMC11992045; doi:10.1038/s41598-025-97498-y)
Supplement: Supplementary file 4 — Supplementary Material 4 [file 41598_2025_97498_MOESM4_ESM.txt]

\documentclass[fleqn,10pt]{wlscirep}
\usepackage[utf8]{inputenc}
\usepackage[T1]{fontenc}
\setcounter{figure}{0}
\renewcommand{\thefigure}{S\arabic{figure}}
\setcounter{table}{0}
\renewcommand{\thetable}{S\arabic{table}}

\begin{document}

\section*{Supplementary Figures}
\begin{figure}[ht]
\centering
\includegraphics[width=0.56\linewidth]{figS1a_ESM.pdf}
\caption{Schema structure for simulation configurations used in GPT-4o (part 1 of 3).}
\label{fig:S1a}
\end{figure}

\begin{figure}[ht]
\centering
\includegraphics[width=0.56\linewidth]{figS1b_ESM.pdf}
\caption{Schema structure for simulation configurations used in GPT-4o (part 2 of 3).}
\label{fig:S1b}
\end{figure}

\begin{figure}[ht]
\centering
\includegraphics[width=0.56\linewidth]{figS1c_ESM.pdf}
\caption{Schema structure for simulation configurations used in GPT-4o (part 3 of 3).}
\label{fig:S1c}
\end{figure}

\end{document}
